# Supplementary material for: Diabetes self‐management education and its association with hospital admissions and premature mortality: A scoping review and meta‐analysis
Source: Diabetes Obes Metab. 2025 Nov 24;28(2):850–64. doi: 10.1111/dom.70296 (PMC12803649; doi:10.1111/dom.70296)
Supplement: Supplementary file 1 — DATA S1. Supporting Information. [file DOM-28-850-s001.zip]

Archive with 5 entries (5 files):
- Medline search strategy.docx
- meta-analysis of admission rates based on count data.pdf
- PRISMA-ScR-Fillable-Checklist 'Diabetes self-management education and its association with hospital admissions and premature mortality a scoping review'. 8.10.25.pdf
- Scoping review 2 PROTOCOL. V0.3 3.11.25.docx
- Table S1 Extracted data for mortality.docx
